# Supplementary material for: A Diacylglycerol Kinase Inhibitor, R-59-022, Blocks Filovirus Internalization in Host Cells
Source: Viruses. 2019 Mar 1;11(3):206. doi: 10.3390/v11030206 (PMC6466206; doi:10.3390/v11030206)
Supplement: Supplementary file 1 [file viruses-11-00206-s001.zip]

Archive with 4 entries (4 files):
- S1 - DMSO A.avi
- S2 - DMSO B.avi
- S3 - R-59-022 A.avi
- S4 - R-59-022 B.avi
